# Supplementary material for: Genetics, Synergists, and Age Affect Insecticide Sensitivity of the Honey Bee, Apis mellifera
Source: PLoS One. 2015 Oct 2;10(10):e0139841. doi: 10.1371/journal.pone.0139841 (PMC4592006; doi:10.1371/journal.pone.0139841)
Supplement: S1 Dataset — (XLSX) [file pone.0139841.s001.xlsx]

## Sheet: Stock Weights
Carniolan	Italian	Russian
99	82.1053	110.5
96	81	107
90	87	101
101	79.5	107.368
88	81.5	108
89.3333	79.5	93
79	78	94.5
85.2381	81	91
79.5	81.5	93.5
80	102	85.5
85	82	96.4706
80	70.9524	97
91	85.5	95.2632
90.5	85	96.5
90	83.5	93
88	82.5	110
83.5714	81.5	80
80	72	93.5
	82.5	97
	82	87.1429
	85.5	77.5
	81.3636	80.5263
	82.5	80
	83	83
	86.5	85.5
	88	93
	82.5	105
	82.5	100
	89.0476	95.2632
	86.4706	108
	70.9524	93.1579
	78	87
	81	85

## Sheet: Aged Bee Weights
3-Day	14-Day	28-Day	42-Day
137	134	120	112
146.25	133	125	130.2
110	137	141	124.6
102	142	126	121
125	100	134	141
131	149	175	135.7
118.182	147.273	136.667	133
110	135	111.818	170
114	144	124.444	136.9
116	130.909	134.444	121.1
	165	121.25	128.4
	140.909
	122.5
	130
	150
	132
	146
