# Supplementary material for: Genetics, Synergists, and Age Affect Insecticide Sensitivity of the Honey Bee, Apis mellifera
Source: PLoS One. 2015 Oct 2;10(10):e0139841. doi: 10.1371/journal.pone.0139841 (PMC4592006; doi:10.1371/journal.pone.0139841)
Supplement: S2 Dataset — (XLSX) [file pone.0139841.s002.xlsx]

## Sheet: Imidacloprid
	Carniolan			Italian			Russian
Dose	Treated	Dead		Treated	Dead		Treated	Dead
Control	50	0		105	7		125	5
0.01	53	29		99	93		104	81
0.0075	58	30		92	85		152	99
0.005	46	19		111	98		152	84
0.0025	79	25		108	89		91	40
0.001	46	8		108	81		111	22
0.00075	20	3		45	32		55	20
0.0005				27	18		55	8

## Sheet: Thiamethoxam
	Carniolan			Italian			Russian
Dose	Treated	Dead		Treated	Dead		Treated	Dead
Control	171	2		97	5		78	2
0.0025							53	46
0.001				54	51		49	35
0.00075	151	150		33	32		17	10
0.0005	154	134		24	18		17	7
0.00025	183	106		50	35		15	5
0.0001	162	9		48	22		17	3
7.5e-05	128	3		48	12

## Sheet: Malathion
	Carniolan			Italian			Russian
Dose	Treated	Dead		Treated	Dead		Treated	Dead
Control	105	1		164	0		127	1
0.15	101	92		154	148		140	131
0.1	147	92		282	182		198	113
0.085	109	23		214	81		178	48
0.075	127	12		275	38		166	17
0.066				250	19		156	10

## Sheet: Naled
	Carniolan			Italian			Russian
Dose	Treated	Dead		Treated	Dead		Treated	Dead
Control	138	0		137	2		174	0
0.075	180	171		141	140		177	168
0.066	116	95		153	141		210	201
0.05	182	90		268	200		164	84
0.033	126	25		348	67		202	10
0.025							157	3

## Sheet: Etofenprox
	Carniolan			Italian			Russian
Dose	Treated	Dead		Treated	Dead		Treated	Dead
Control	246	7		130	0		138	2
0.25	155	145		117	104
0.1	255	155		153	100		140	105
0.075	75	37		134	50		60	32
0.066							96	40
0.05	44	18					60	12
0.033	50	13					54	2
0.025	98	14

## Sheet: Resmethrin
	Carniolan			Italian			Russian
Dose	Treated	Dead		Treated	Dead		Treated	Dead
Control	357	1		212	5		177	2
0.1
0.075	357	291		228	225		220	217
0.05	394	204		285	270		319	296
0.025	395	31		248	171		318	78
0.01				96	31		115	4

## Sheet: Phenothrin
	Carniolan			Italian			Russian
Dose	Treated	Dead		Treated	Dead		Treated	Dead
Control	139	0		318	2		177	1
0.25	158	155					140	137
0.1	180	144		324	275		200	103
0.075	112	69		324	201		129	28
0.066	152	49		375	179		140	29
0.05	115	11		349	102		138	13

## Sheet: Phenothrin + Amitraz
	Carniolan			Italian			Russian
Dose	Treated	Dead		Treated	Dead		Treated	Dead
Control	74	2		79	2		97	2
0.1							39	35
0.075	83	80		113	89		58	47
0.066	77	70		137	101		95	65
0.05	103	81		139	84		95	66
0.033	89	45		118	29		99	49
0.025	67	29		60	18

## Sheet: Phenothrin + Coumaphos
	Carniolan			Italian			Russian
Dose	Treated	Dead		Treated	Dead		Treated	Dead
Control	64	2		67	2		117	4
0.033	36	35
0.025	54	50		38	37		80	78
0.01	28	9		28	10		58	12
0.0075	39	9		58	22		77	7
0.0066	37	7		35	7		77	3
0.005	35	4		48	13

## Sheet: Phenothrin + PBO
	Carniolan			Italian			Russian
Dose	Treated	Dead		Treated	Dead		Treated	Dead
Control	47	3		95	0		79	2
0.1				40	39
0.075				60	59
0.066				100	91
0.05	93	89		119	93		98	89
0.033	62	43		133	83		99	66
0.025	54	30		98	39		94	51
0.01	59	17		78	10		98	17
0.0075	38	5

[truncated: 3 more sheets: Phenothrin Age, Naled Age, Sheet3]
